# Supplementary material for: Novel Carbazole–Thiazole Conjugates: Synthesis and Biophysical Characterization
Source: Int J Mol Sci. 2025 Aug 18;26(16):7945. doi: 10.3390/ijms26167945 (PMC12386811; doi:10.3390/ijms26167945)
Supplement: Supplementary file 1 [file ijms-26-07945-s001.zip]

Archive with 1 entries (1 files):
- ijms-3756532-supplementary.pdf
